# Supplementary material for: 5-Substituted Flavones—Another Class of Potent Triplex DNA-Specific Ligands as Antigene Enhancers
Source: Molecules. 2024 Dec 12;29(24):5862. doi: 10.3390/molecules29245862 (PMC11678237; doi:10.3390/molecules29245862)
Supplement: Supplementary file 1 [file molecules-29-05862-s001.zip]

Archive with 1 entries (1 files):
- molecules-3333454-supplementary.pdf
